# Supplementary material for: SMARTdb: An Integrated Database for Exploring Single-cell Multi-omics Data of Reproductive Medicine
Source: Genomics Proteomics Bioinformatics. 2024 Jan 10;22(3):qzae005. doi: 10.1093/gpbjnl/qzae005 (PMC12016030; doi:10.1093/gpbjnl/qzae005)
Supplement: qzae005_Supplementary_Data [file qzae005_supplementary_data.zip]

Archive with 4 entries (4 files):
- Figure S2.pdf
- Supplementary material captions.docx
- Table S1.xlsx
- Figure S1.pdf
